# Supplementary material for: A Dual Luminescent and Chromogenic Pt-NCN Complex for the Detection of GTP and CTP in Aqueous Media
Source: Inorg Chem. 2026 Jan 5;65(2):1436–51. doi: 10.1021/acs.inorgchem.5c04987 (PMC12820956; doi:10.1021/acs.inorgchem.5c04987)
Supplement: Supplementary file 2 [file ic5c04987_si_002.xyz]

141
4-GTP optimized complex, total energy E=-5080.0900533 Hartree
P	2.588400	-2.556959	-3.534151
P	-0.324086	-1.774509	-2.983688
O	-0.906199	-2.330579	-4.285776
O	0.494254	-4.353776	0.030975
P	-0.181075	-3.033160	-0.287049
O	-0.248246	-3.080245	-1.948433
O	0.413332	-1.737645	0.195464
O	-1.757720	-3.035622	0.106408
C	-2.581832	-4.139290	-0.293592
C	-3.786441	-3.642953	-1.072796
O	-4.629649	-2.839722	-0.222732
C	-3.430568	-2.751968	-2.265826
O	-3.248566	-3.495469	-3.448038
C	-4.629470	-1.797981	-2.358675
O	-5.674231	-2.415532	-3.079676
C	-5.051948	-1.669898	-0.893718
N	-4.476344	-0.490153	-0.219655
C	-3.150543	-0.126743	-0.127902
N	-2.990256	0.848268	0.754947
C	-4.245665	1.139024	1.263004
C	-4.665126	2.104848	2.235818
O	-4.024553	2.939359	2.855619
N	-6.079445	1.998044	2.429410
C	-6.919073	1.116134	1.792348
N	-O.255514	1.209681	2.084864
N	-6.512308	0.241224	0.901870
C	-5.179598	0.300658	0.666168
H	-6.132725	-1.554612	-0.797055
H	-4.356555	-0.825042	-2.789672
H	-2.550767	-2.167407	-2.022122
H	-4.359203	-4.512111	-1.423169
H	-2.023971	-4.835388	-0.927120
H	-2.897476	-4.662877	0.611948
H	-6.456688	2.694273	3.060655
H	-2.347645	-0.560602	-0.715177
H	-O.519549	1.498770	3.015536
H	-O.799562	0.446586	1.707052
H	-5.207616	-2.995311	-3.708975
H	-2.443686	-3.130936	-3.892685
Pt	-1.086434	1.363793	1.648423
N	-0.849118	-0.364144	2.744668
C	0.694182	1.658691	2.377431
N	-0.635386	3.189518	0.822063
C	0.411906	-0.528302	3.192268
C	-1.523327	-1.555607	2.937135
C	1.308088	0.623300	3.110897
C	1.365228	2.866211	2.102832
C	0.586445	3.658961	1.158014
C	-1.140910	3.993280	-0.178021
N	0.599334	-1.802524	3.653619
C	-2.852888	-1.914300	2.706145
C	-0.607443	-2.486202	3.474750
C	2.582250	0.837482	3.653367
C	2.614526	3.094642	2.701478
N	0.892286	4.760084	0.401944
C	-2.339589	3.915427	-0.891435
C	-0.184148	4.992341	-0.459804
C	1.899701	-2.470853	3.761865
C	-3.223239	-3.222248	2.988946
H	-3.563316	-1.200869	2.314826
C	-0.971016	-3.805671	3.738973
H	3.124762	0.073475	4.196385
C	3.197990	2.083223	3.469108
H	3.132470	4.041197	2.594973
C	2.164436	5.469981	0.321469
C	-2.553264	4.870517	-1.877553
H	-3.053912	3.131026	-0.673976
C	-0.400589	5.952173	-1.447238
H	1.750007	-3.425442	4.268861
H	2.581707	-1.879341	4.371659
C	2.412172	-2.662891	2.336918
C	-2.294188	-4.157497	3.484378
H	-4.243200	-3.533893	2.791748
H	-0.261135	-4.529811	4.122356
H	4.166677	2.258129	3.925114
C	3.321320	4.628364	-0.219107
C	-1.601552	5.874411	-2.146306
H	-3.470664	4.843889	-2.456527
O	3.721380	-3.238456	2.336387
H	1.724571	-3.308921	1.785257
H	2.432434	-1.692195	1.839280
H	-2.615151	-5.176393	3.675878
O	2.929984	3.979956	-1.406269
H	4.177536	5.303582	-0.381625
H	3.626015	3.878353	0.519966
H	-1.803948	6.601149	-2.926226
C	4.142485	-3.534709	0.993654
C	3.897550	3.038296	-1.880009
H	3.261299	-3.724246	0.373724
H	4.741215	-4.451287	1.035328
C	4.990093	-2.436460	0.381750
H	4.479817	2.664761	-1.027764
H	4.588527	3.531437	-2.579099
C	3.210338	1.873883	-2.573340
O	4.255342	-1.202544	0.404619
H	5.916011	-2.306863	0.946845
H	5.210961	-2.707432	-0.658434
H	2.659350	2.234464	-3.441766
H	3.972338	1.172115	-2.928725
O	2.365875	1.140642	-1.692951
C	5.061816	-0.040079	0.231343
C	0.996382	1.585188	-1.555597
H	4.384182	0.735190	-0.136546
H	5.833549	-0.216889	-0.530463
C	5.676318	0.444694	1.529645
C	0.287315	1.897584	-2.858209
O	6.754296	-0.399308	1.918026
H	6.038448	1.479173	1.388812
H	4.897603	0.452978	2.294305
O	0.554224	3.259099	-3.191667
C	7.051111	-0.355011	3.307840
C	0.511753	3.580864	-4.564379
H	6.765013	0.618419	3.731676
H	O.138170	-0.459899	3.415272
C	6.357605	-1.477888	4.073449
H	-0.509201	3.504798	-4.972803
H	1.159548	2.894915	-5.136084
C	1.031701	5.010715	-4.668367
O	4.945634	-1.395206	3.990148
H	6.713022	-2.443717	3.688391
H	6.652939	-1.416885	5.130392
O	2.268253	5.163394	-3.999082
H	1.187859	5.274575	-5.720098
H	0.269351	5.691358	-4.260067
H	4.639794	-2.019281	3.300950
H	2.161763	4.766166	-3.117327
H	0.336591	6.708274	-1.692470
H	2.435146	5.861156	1.307272
H	1.998698	6.327202	-0.331386
H	0.632220	1.214877	-3.644931
H	-0.786972	1.734730	-2.731093
H	0.981820	2.472384	-0.930491
H	0.471604	0.771980	-1.052913
O	-1.039140	-0.644653	-2.298378
O	1.231766	-1.429529	-3.181976
O	1.866229	-3.823441	-4.054217
O	3.130904	-2.785774	-2.113184
O	3.326589	-1.761065	-4.576203
Na	2.283204	-1.033794	-0.933382
Na	0.871443	-2.633467	-5.651361
Na	1.601775	-4.632492	-1.960228
136
4-CTP optimized complex, total energy E=-4931.0899063 Hartree
P	4.774666	-1.166533	-2.672104
P	1.981356	-2.467396	-2.393408
O	2.215621	-3.814845	-3.085014
O	3.326010	-2.213978	1.455182
P	2.097429	-1.993706	0.591169
O	2.559215	-2.691581	-0.841739
O	1.557021	-0.603568	0.388506
O	0.868493	-2.952376	1.045624
C	1.105210	-4.358835	1.142118
C	-0.025986	-5.110881	0.479669
O	-1.248736	-4.891175	1.211558
C	-0.318268	-4.693230	-0.968550
O	0.433148	-5.476794	-1.870389
C	-1.827441	-5.004021	-1.114592
O	-1.998399	-6.321252	-1.596979
C	-2.345947	-4.969724	0.335992
C	-4.833557	-3.091836	2.296089
C	-4.132077	-1.857393	2.475203
N	-4.380881	-0.977029	3.448762
N	-3.215217	-1.549157	1.538609
C	-2.767059	-2.442680	0.566160
O	-1.979338	-2.169176	-0.303452
N	-3.261330	-3.844713	0.671844
C	-4.177240	-3.905465	1.610908
H	-2.342075	-4.271968	-1.746704
H	-0.152276	-3.625546	-1.105751
H	0.212196	-6.183999	0.488781
H	2.031143	-4.639243	0.630759
H	1.188309	-4.627410	2.198435
H	-1.171798	-6.489731	-2.089772
H	1.037806	-4.896525	-2.399136
Pt	-2.204105	0.398952	1.556665
N	-0.605065	-0.050992	2.760518
C	-1.293609	2.124595	1.579305
N	-3.461222	1.505573	0.360441
C	0.297946	0.950024	2.847970
C	-0.076250	-1.154570	3.400556
C	-0.074916	2.239332	2.271113
C	-1.878567	3.215466	0.911890
C	-3.050381	2.778604	0.160528
C	-4.558101	1.278384	-0.444545
N	1.407154	0.535203	3.520337
C	-0.594321	-2.433027	3.621273
C	1.209067	-0.803036	3.867948
C	0.539638	3.496355	2.353953
C	-1.302417	4.484587	1.076704
N	-3.837236	3.387315	-0.778365
C	-5.359703	0.145542	-0.605964
C	-4.815280	2.462952	-1.165444
C	2.702083	1.218867	3.542037
C	0.200786	-3.332255	4.318134
H	-1.557742	-2.721617	3.226365
C	2.020133	-1.715678	4.540670
H	1.496144	3.656793	2.837055
C	-0.104600	4.603230	1.785064
H	-1.781313	5.376953	0.692066
C	-3.619060	4.639474	-1.505966
C	-6.430738	0.242635	-1.486385
H	-5.144838	-0.764485	-0.060740
C	-5.894436	2.563648	-2.041986
H	3.334156	0.714922	4.274509
H	2.575587	2.250192	3.873673
C	3.314378	1.132344	2.145565
C	1.491073	-2.981772	4.764641
H	-0.169259	-4.336480	4.496604
H	3.023067	-1.461286	4.861816
H	0.348287	5.582645	1.898815
C	-2.186251	4.856483	-2.012669
C	-6.696493	1.434421	-2.188469
H	-7.076435	-0.616215	-1.637311
O	4.561633	1.831381	2.131620
H	3.465690	0.081463	1.888586
H	2.627593	1.561468	1.413064
H	2.092352	-3.720871	5.283699
O	-1.634239	3.622875	-2.405155
H	-2.241793	5.555964	-2.861447
H	-1.549743	5.318237	-1.251601
H	-7.543111	1.474352	-2.865794
C	5.328975	1.528867	0.953191
C	-0.274047	3.743492	-2.809979
H	5.102441	0.519299	0.605844
H	6.385319	1.579553	1.239549
C	5.101017	2.503982	-0.184469
H	0.313752	4.146340	-1.972272
H	-0.199364	4.446674	-3.655451
C	0.285601	2.398136	-3.245434
O	3.711186	2.511135	-0.555732
H	5.390611	3.515064	0.111493
H	5.703401	2.173393	-1.039936
H	-0.383896	1.951100	-3.985856
H	1.246970	2.586029	-3.737570
O	0.555696	1.503300	-2.181379
C	3.300407	3.696648	-1.226498
C	-0.567326	0.737245	-1.663818
H	2.402940	3.425907	-1.787532
H	4.067342	4.027684	-1.939990
C	2.940471	4.819537	-0.270333
C	-1.369040	0.008353	-2.722494
O	4.122400	5.425766	0.235332
H	2.331490	5.568753	-0.807812
H	2.334395	4.403609	0.539397
O	-2.440169	0.857022	-3.162901
C	3.934324	6.198731	1.413591
C	-2.906022	0.599163	-4.470951
H	2.882334	6.501852	1.513037
H	4.537485	7.110838	1.314542
C	4.371536	5.434960	2.658475
H	-3.324714	-0.415089	-4.566114
H	-2.075484	0.689517	-5.191889
C	-3.977386	1.646222	-4.746369
O	3.596038	4.271890	2.878668
H	5.436770	5.182301	2.564000
H	4.266049	6.094367	3.531111
O	-3.513642	2.950850	-4.431784
H	-4.255641	1.626315	-5.806711
H	-4.869226	1.396986	-4.156403
H	4.056455	3.497064	2.492043
H	-2.889445	2.845544	-3.690671
H	-6.098280	3.466378	-2.604880
H	-3.925751	5.497346	-0.897758
H	-4.273714	4.581860	-2.374752
H	-0.720956	-0.280367	-3.555912
H	-1.772631	-0.911044	-2.292119
H	-1.224512	1.410469	-1.115013
H	-0.116791	0.018545	-0.982467
O	0.606703	-1.890044	-2.350586
O	3.026821	-1.385970	-2.981838
O	5.247298	-2.624620	-2.423937
O	4.721777	-0.379685	-1.348313
O	5.214149	-0.525474	-3.953615
Na	2.564349	0.527052	-1.366358
Na	4.143742	-3.433383	-4.169712
Na	4.863274	-2.431814	-0.204480
H	-5.103455	-1.164040	4.124659
H	-3.858428	-0.104647	3.457531
H	-2.943621	-5.869428	0.515838
